# Supplementary material for: High-throughput library transgenesis in Caenorhabditis elegans via Transgenic Arrays Resulting in Diversity of Integrated Sequences (TARDIS)
Source: eLife. 2023 Jul 4;12:RP84831. doi: 10.7554/eLife.84831 (PMC10328503; doi:10.7554/eLife.84831)
Supplement: Supplementary file 3. [file elife-84831-supp3.xlsx]

## Sheet: Sheet1
Primer Name	Sequence (5'->3')	Purpose
MS58	GCCCAGGAGAACACGTTAG	PX740 Sanger validation
MS59	GCTTATCTCGAATGAGACCCTTG	PX740 Sanger validation
MS249	CTTGGCACGTGGACGGGT	PX740 Sanger validation
MS260	ACGTCTACCACTGGCAAAC	PX740 Sanger validation
